# Supplementary material for: Emerging and Novel Viruses in Passerine Birds
Source: Microorganisms. 2023 Sep 20;11(9):2355. doi: 10.3390/microorganisms11092355 (PMC10536639; doi:10.3390/microorganisms11092355)
Supplement: Supplementary file 1 [file microorganisms-11-02355-s001.zip]

Archive with 4 entries (4 files):
- Supplementary_Material_Table S1.pdf
- Supplementary_Material_Table S2.pdf
- Supplementary_Material_TableS3.pdf
- Supplementary_Material_TableS4.pdf
